# Supplementary material for: l-Serine Biosensor-Controlled Fermentative Production of l-Tryptophan Derivatives by Corynebacterium glutamicum
Source: Biology (Basel). 2022 May 13;11(5):744. doi: 10.3390/biology11050744 (PMC9138238; doi:10.3390/biology11050744)
Supplement: Supplementary file 1 [file biology-11-00744-s001.zip]

Archive with 1 entries (1 files):
- biology-1691637-supplementary.pdf
